# Supplementary material for: The Bronchoprotective Effects of Dual Pharmacology, Muscarinic Receptor Antagonist and β2 Adrenergic Receptor Agonist Navafenterol in Human Small Airways
Source: Cells. 2023 Jan 6;12(2):240. doi: 10.3390/cells12020240 (PMC9856842; doi:10.3390/cells12020240)
Supplement: Supplementary file 1 [file cells-12-00240-s001.zip]

Archive with 1 entries (1 files):
- cells-2095894-supplementary.pdf
